# Supplementary material for: Transcriptional Profiling of Human Endothelial Cells Unveils PIEZO1 and Mechanosensitive Gene Regulation by Prooxidant and Inflammatory Inputs
Source: Antioxidants (Basel). 2023 Oct 17;12(10):1874. doi: 10.3390/antiox12101874 (PMC10604317; doi:10.3390/antiox12101874)
Supplement: Supplementary file 1 [file antioxidants-12-01874-s001.zip]

Archive with 7 entries (6 files):
- antioxidants-2605681-supplementary/
- antioxidants-2605681-supplementary/Suppl_Table_1.xlsx
- antioxidants-2605681-supplementary/Suppl_Table_2.xlsx
- antioxidants-2605681-supplementary/Suppl_Table_3.xlsx
- antioxidants-2605681-supplementary/Suppl_Table_4.xlsx
- antioxidants-2605681-supplementary/Suppl_Table_5.xlsx
- antioxidants-2605681-supplementary/Suppl_Table_6.xlsx
