# Supplementary material for: Transcriptional Profiling of Human Endothelial Cells Unveils PIEZO1 and Mechanosensitive Gene Regulation by Prooxidant and Inflammatory Inputs
Source: Antioxidants (Basel). 2023 Oct 17;12(10):1874. doi: 10.3390/antiox12101874 (PMC10604317; doi:10.3390/antiox12101874)
Supplement: Supplementary file 1 [file antioxidants-12-01874-s001.zip › antioxidants-2605681-supplementary/Suppl_Table_1.xlsx]

## Sheet: Sheet1
Supplementary Table 1: GEO Datasets used in this study, with accession numbers and FTP download
Dataset (GEO number)	Endothelial cell type	Annotations	FTP download	Platform ID
GSE46248	HUVEC	Shear stress of 15 dynes/cm2 and 30 dynes/cm2 for 24 h	https://ftp.ncbi.nlm.nih.gov/geo/series/GSE46nnn/GSE46248/	GPL6244
GSE61989	HUVEC	siRNA knockdown (siYAP1)	https://ftp.ncbi.nlm.nih.gov/geo/series/GSE61nnn/GSE61989	GPL6244
GSE32693	HUVEC	siRNA knockdown (siKLF4)	https://ftp.ncbi.nlm.nih.gov/geo/series/GSE32nnn/GSE32693	GPL570
GSE22175	HUVEC	50 ng/mL of TNF-α (24 hours) in the presence or absence of 1 mM of CORM-3.	https://ftp.ncbi.nlm.nih.gov/geo/series/GSE22nnn/GSE22175/	GPL9188
GSE54000	HUVEC	25 ng/mL of TNF- α (1 hour) in the presence or absence of 500 nM of JQ1.	https://ftp.ncbi.nlm.nih.gov/geo/series/GSE54nnn/GSE54000	GPL11154
GSE9055	HUVEC	Time -lapse treatment using 10 ng/mL of TNF- α	https://ftp.ncbi.nlm.nih.gov/geo/series/GSE9nnn/GSE9055/	GPL570
GSE34059	HUVEC	10 ng/mL of TNF- α (24 hours) in the presence or absence of 100 µM of NOD.	https://ftp.ncbi.nlm.nih.gov/geo/series/GSE34nnn/GSE34059	GPL8712
GSE110085	HUVEC	Primary human endothelial cells from the umbilical cord	https://ftp.ncbi.nlm.nih.gov/geo/series/GSE110nnn/GSE110085/	GPL570
GSE45225	HUVEC	0 dyne/cm2, absence of stent	https://ftp.ncbi.nlm.nih.gov/geo/series/GSE45nnn/GSE45225/	GPL570
GSE48786	HUVEC	Control, Cell line: Human umbilical vein endothelial cells	https://ftp.ncbi.nlm.nih.gov/geo/series/GSE48nnn/GSE48786/	GPL570
GSE10804	HUVEC	Cultured human umbilical vein endothelial cells (HUVEC)	https://ftp.ncbi.nlm.nih.gov/geo/series/GSE10nnn/GSE10804/	GPL571
GSE156116	Brain Microvascular EC	1 ng/mL of TNF- α (4 hours)	https://ftp.ncbi.nlm.nih.gov/geo/series/GSE156nnn/GSE156116	GPL24539
GSE2638	Human Microvascular EC	2 ng/mL of TNF- α (5 hours)	https://ftp.ncbi.nlm.nih.gov/geo/series/GSE2nnn/GSE2638	GPL96
GSE138991	Pulmonary Artery EC	0.5 ng/mL of TNF- α (4 hours)	https://ftp.ncbi.nlm.nih.gov/geo/series/GSE138nnn/GSE138991	GPL15207
GSE34500 (ChIP-seq)	HUVEC	10 ng/ml of TNF- α (30 mins)	https://ftp.ncbi.nlm.nih.gov/geo/series/GSE34nnn/GSE34500	GPL9052
