# Supplementary material for: Transcriptional Profiling of Human Endothelial Cells Unveils PIEZO1 and Mechanosensitive Gene Regulation by Prooxidant and Inflammatory Inputs
Source: Antioxidants (Basel). 2023 Oct 17;12(10):1874. doi: 10.3390/antiox12101874 (PMC10604317; doi:10.3390/antiox12101874)
Supplement: Supplementary file 1 [file antioxidants-12-01874-s001.zip › antioxidants-2605681-supplementary/Suppl_Table_2.xlsx]

## Sheet: Sheet1
Supp Table 2: Functional analysis of MRG in endothelial cells.
GENE (Protein)	Endothelial cell function	Reference
AKT family (AKT1/AKT3)	Phosphorylation of eNOS at Ser1177	40
	Phosphorylation of multiple angiogenic substrates	41
FLT1 (VEGFR1)	Mediates vascular endothelial growth during angiogenesis	42
KDR (VEGFR2)	Hypotensive effect of VEGF	43
	KDR expression induced by shear stress	44
KLF2	Overexpression of KLF2 induces eNOS expression and total enzymatic activity.	45
	Regulator of endothelial proinflammatory activation
KLF4	KLF4 overexpression induces several antiinflammatory and antithromboticfactors such as eNOS	13
	Regulator of endothelial inflammation
NFE2L2 (Nrf2)	Antioxidant response element	46
	Activation of Nrf2 partially contributes in atheroprotective effect of laminar flow.
NFKB Family (NFKB1/NKFB2/NFKBIA/	NF-κB drives global pro-inflammatory responses	7
NFKBIL1/NFKBIZ/NKAP/NKIRAS/NKRF)	Flow induces NF-κB nuclear transcription factor	47
	Mediates endothelial functions (i.e permeability and migration)	48
NOS3	Main source of nitric oxide in the vascular endothelium	49
P2RY2	PIEZO1 signalling	3
	Modulates shear stress-induced cell alignment	50
PIEZO2	Mechanotransduction channel. Piezo Family	51
PTK2	Mediates vascular network stability	52
	Mechanical forces induces focal adhesion kinase (FAK) tyrosine phosphorylation	53
RELA	Promotes hypoxia-induced angiogenesis	54
TAZ	Role on angiogenesis and mechanical sensors of endothelium	55
TNF Family	Pro-inflammatory signaling.	56
(TNFSRF1A; TNFSRF1B; TNFSRF11A)	Modulation by shear-stress
VEGF Family	Many functions related to angiogenic process	57
(VEGFA; VEFGB)	Shear stress induces VEGF expression	58
YAP	Flow dependent activities regulating endothelial phenotype and atherosclerosis	14
Supplementary Table 2 References
40	Michell BJ, Griffiths JE, Mitchelhill KI, Rodriguez-Crespo I, Tiganis T, Bozinovski S, et al. The Akt kinase signals directly to endothelial nitric oxide synthase. Curr Biol. 1999;9:845–8.
41	Lee MY, Luciano AK, Ackah E, Rodriguez-Vitad J, Bancroft TA, Eichmann A, et al. Endothelial Akt1 mediates angiogenesis by phosphorylating multiple angiogenic substrates. Proc Natl Acad Sci U S A 2014;111:12865–70.
42	Chappell JC, Mouillesseaux KP, Bautch VL. Flt-1 (vascular endothelial growth factor receptor-1) is essential for the vascular endothelial growth factor-notch feedback loop during angiogenesis. Arterioscler Thromb Vasc Biol 2013;33:1952–9.
43	Li B, Ogasawara AK, Yang R, Wei W, He GW, Zioncheck TF, et al. KDR (VEGF receptor 2) is the major mediator for the hypotensive effect of VEGF. Hypertension 2002;39:1095–100.
44	Abumiya T, Sasaguri T, Taba Y, Miwa Y, Miyagi M. Shear stress induces expression of vascular endothelial growth factor receptor Flk-1/KDR through the CT-rich Sp1 binding site. Arterioscler Thromb Vasc Biol 2002;22:907–13.
45	SenBanerjee S, Lin Z, Atkins GB, Greif DM, Rao RM, Kumar A, et al. KLF2 is a novel transcriptional regulator of endothelial proinflammatory activation. J Exp Med. 2004;199:1305–15.
46	Hsieh CY, Hsiao HY, Wu WY, Liu CA, Tsai YC, Chao YJ, et al. Regulation of shear-induced nuclear translocation of the Nrf2 transcription factor in endothelial cells. J Biomed Sci 2009;16.
47	Hay DC, Beers C, Cameron V, Thomson L, Flitney FW, Hay RT. Activation of NF-κB nuclear transcription factor by flow in human endothelial cells. Biochim Biophys Acta Mol Cell Res 2003;1642:33–44.
48	Ashida N, SenBanerjee S, Kodama S, Foo SY, Coggins M, Spencer JA, et al. IKKβ regulates essential functions of the vascular endothelium through kinase-dependent and -independent pathways. Nat Commun 2011;2.
49	Förstermann U, Münzel T. Endothelial nitric oxide synthase in vascular disease: From marvel to menace. Circulation. 2006;113:1708–14.
50	Mühleder S, Fuchs C, Basílio J, Szwarc D, Pill K, Labuda K, et al. Purinergic P2Y2 receptors modulate endothelial sprouting. Cell Mol Life Sci 2020;77:885–901.
51	Tian S, Cai Z, Sen P, van Uden D, van de Kamp E, Thuillet R. et al. Loss of lung microvascular endothelial Piezo2 expression impairs NO synthesis, induces EndMT, and is associated with pulmonary hypertension Am J Physiol-Heart C 2022; H958-H974
52	Braren R, Hu H, Kim YH, Beggs HE, Reichardt LF, Wang R. Endothelial FAK is essential for vascular network stability, cell survival, and lamellipodial formation. J Cell Biol 2006;172:151–62.
53	Wang JG, Miyazu M, Matsushita E, Sokabe M, Naruse K. Uniaxial cyclic stretch induces focal adhesion kinase (FAK) tyrosine phosphorylation followed by mitogen-activated protein kinase (MAPK) activation. Biochem Biophys Res Commun 2001;288:356–61.
54	Sun Y, Xiong X, Wang X. RELA promotes hypoxia-induced angiogenesis in human umbilical vascular endothelial cells via LINC01693/miR-302d/CXCL12 axis. J Cell Biochem 2019;120:12549–58.
55	Boopathy GTK, Hong W. Role of Hippo Pathway-YAP/TAZ signaling in angiogenesis. Front Cell Dev Biol. 2019;7.
56	Yamawaki H, Lehoux S, Berk BC. Chronic physiological shear stress inhibits tumor necrosis factor-induced proinflammatory responses in rabbit aorta perfused ex vivo. Circulation 2003;108:1619–25.
57	Holmes DI, Zachary I. The vascular endothelial growth factor (VEGF) family: angiogenic factors in health and disease . 2005.
58	dela Paz NG, Walshe TE, Leach LL, Saint-Geniez M, D’Amore PA. Role of shear-stress-induced VEGF expression in endothelial cell survival. J Cell Sci 2012;125:831–43.
14	Wang KC, Yeh YT, Nguyen P, Limqueco E, Lopez J, Thorossian S, et al. Flow-dependent YAP/TAZ activities regulate endothelial phenotypes and atherosclerosis. Proc Natl Acad Sci U S A 2016;113:11525–30.
