# Supplementary material for: Transcriptional Profiling of Human Endothelial Cells Unveils PIEZO1 and Mechanosensitive Gene Regulation by Prooxidant and Inflammatory Inputs
Source: Antioxidants (Basel). 2023 Oct 17;12(10):1874. doi: 10.3390/antiox12101874 (PMC10604317; doi:10.3390/antiox12101874)
Supplement: Supplementary file 1 [file antioxidants-12-01874-s001.zip › antioxidants-2605681-supplementary/Suppl_Table_3.xlsx]

## Sheet: Sheet1
Supp Table 3: Enriched pathways from selected MRG.
Term	P-value	Adjusted P-value	Combined Score
Fluid shear stress and atherosclerosis	1.44e-15	1.89e-13	3092.13
VEGF signaling pathway	1.43e-10	6.25e-9	2434.14
HIF-1 signaling pathway	9.54e-11	6.25e-9	1573.26
TNF signaling pathway	3.68e-7	0.000001608	625.11
PI3K-Akt signaling pathway	2.63e-11	1.19e-9	606.76
NF-kappa B signaling pathway	0.0003648	0.0006927	194.69
