# Supplementary material for: Transcriptional Profiling of Human Endothelial Cells Unveils PIEZO1 and Mechanosensitive Gene Regulation by Prooxidant and Inflammatory Inputs
Source: Antioxidants (Basel). 2023 Oct 17;12(10):1874. doi: 10.3390/antiox12101874 (PMC10604317; doi:10.3390/antiox12101874)
Supplement: Supplementary file 1 [file antioxidants-12-01874-s001.zip › antioxidants-2605681-supplementary/Suppl_Table_4.xlsx]

## Sheet: Sheet1
Supplementary Table 4: Prediction matrix for NF-κB binding sites in Piezo1 promoter region
Matrix	From	To	Strand	Score
C-Rel	704	718	(+)	0.917
NF-kappaB (p65)	704	718	(-)	0.916
NF-kappaB	98	112	(+)	0.904
NF-kappaB (p65)	6	20	(-)	0.858
NF-kappaB	493	507	(+)	0.909
c-Rel	831	845	(-)	0.948
NF-kappaB	831	845	(+)	0.928
