# Supplementary material for: Transcriptional Profiling of Human Endothelial Cells Unveils PIEZO1 and Mechanosensitive Gene Regulation by Prooxidant and Inflammatory Inputs
Source: Antioxidants (Basel). 2023 Oct 17;12(10):1874. doi: 10.3390/antiox12101874 (PMC10604317; doi:10.3390/antiox12101874)
Supplement: Supplementary file 1 [file antioxidants-12-01874-s001.zip › antioxidants-2605681-supplementary/Suppl_Table_5.xlsx]

## Sheet: Sheet1
Supplementary Table 5: Primers used in RT-qPCR experiments
Gen	F/R	Sequence
Piezo1	F	5’- CCGCTCGTTTCCGAGTCAC – 3’
	R	3’- CAGTAGAGGCAGATGAGATGG – 5’
ATP5F1	F	5’- GCC CTG ACA GAT TCT CCT ATC G – 3’
	R	3’- CAA TAC CCC TGG ACC TAG GAA G – 5’
RPLP2	F	5’- GCGCCAAGGACATCAAGAAG – 3’
	R	3’- CCAGCAGGTACACTGGCAA – 5’
