# Supplementary material for: Transcriptional Profiling of Human Endothelial Cells Unveils PIEZO1 and Mechanosensitive Gene Regulation by Prooxidant and Inflammatory Inputs
Source: Antioxidants (Basel). 2023 Oct 17;12(10):1874. doi: 10.3390/antiox12101874 (PMC10604317; doi:10.3390/antiox12101874)
Supplement: Supplementary file 1 [file antioxidants-12-01874-s001.zip › antioxidants-2605681-supplementary/Suppl_Table_6.xlsx]

## Sheet: Sheet1
Table S6 - Enriched pro-oxiodant pathways in EC exposed to TNF-α
Pathway	#Up	Up List	#Down	Down List	Significance	p-value
Oxidative Stress Induced Senescence	2	RBBP4,MAP2K4	0		7.62	0.000000
FOXO-mediated transcription of oxidative stress, metabolic and neuronal genes	2	SOD2,FOXO3	0		2.33	0.004626
Oxidative stress response	5	SP1,SOD2,NFKB1,NFE2L2,MAPK14	5	TXNRD1,GSR,TXN2,NQO1,SOD1	1.66	0.021712
Mitochondrial fatty acid beta-oxidation	0		1	MCAT	1.62	0.023799
Interactions between LOXL4 and oxidative stress pathway	4	NFE2L2,CDC37,EXOC6,FN1	2	ECSIT,NQO1	1.43	0.037249
NRF2 pathway	0		6	GSR,SRXN1,TXNRD1,PTGR1,GCLM,HMOX1	2.28	0.005256
